# Supplementary material for: Combined Effects of Diet Quality Scores and Frailty on All-Cause Mortality and Life Expectancy in Middle-Aged and Older Adults
Source: Nutrients. 2025 Sep 30;17(19):3115. doi: 10.3390/nu17193115 (PMC12525783; doi:10.3390/nu17193115)
Supplement: Supplementary file 1 [file nutrients-17-03115-s001.zip]

Archive with 1 entries (1 files):
- nutrients-3885554-supplementary.pdf
